# Supplementary material for: Healthcare Professionals’ Experiences and Perspectives on Self-Management Education for Breast Cancer Survivors in Australian Primary Care: A Qualitative Study
Source: Nurs Rep. 2026 Jul 20;16(7):254. doi: 10.3390/nursrep16070254 (PMC13416165; doi:10.3390/nursrep16070254)
Supplement: Supplementary file 1 [file nursrep-16-00254-s001.zip]

Archive with 1 entries (1 files):
- nursrep-4349317-supplementary.pdf
